# Supplementary material for: Development of Magnetic Torque Stimulation (MTS) Utilizing Rotating Uniform Magnetic Field for Mechanical Activation of Cardiac Cells
Source: Nanomaterials (Basel). 2020 Aug 27;10(9):1684. doi: 10.3390/nano10091684 (PMC7557977; doi:10.3390/nano10091684)
Supplement: Supplementary file 1 [file nanomaterials-10-01684-s001.zip]

Archive with 3 entries (2 files):
- SI file/SI_final.pdf
- SI file/SI_movie.avi
- SI file/
